# Supplementary material for: PIN (Protein Inhibitor of Neuronal Nitric Oxide Synthase) Modulates Glucose Uptake Through NO-Dependent and Independent Mechanisms in Rat Muscle Cells
Source: Antioxidants (Basel). 2026 Mar 31;15(4):436. doi: 10.3390/antiox15040436 (PMC13114162; doi:10.3390/antiox15040436)
Supplement: Supplementary file 1 [file antioxidants-15-00436-s001.zip]

Archive with 1 entries (1 files):
- antioxidants-4202300-supplementary.pdf
